# Supplementary material for: Efficacy of Neurorehabilitation Approaches in Traumatic Brain Injury Patients: A Comprehensive Review
Source: Life (Basel). 2025 Mar 20;15(3):503. doi: 10.3390/life15030503 (PMC11944267; doi:10.3390/life15030503)
Supplement: Supplementary file 1 [file life-15-00503-s001.zip]

Archive with 1 entries (1 files):
- life-3478026-supplementary.pdf
